# Supplementary material for: Association between haemoglobin A1c and whole‐body heat loss during exercise‐heat stress in physically active men with type 2 diabetes
Source: Exp Physiol. 2023 Feb 1;108(3):338–43. doi: 10.1113/EP090915 (PMC10103889; doi:10.1113/EP090915)
Supplement: Supplementary file 1 — Statistical Summary Document [file EPH-108-338-s002.xlsx]

## Sheet: Statistical Summary Table
Statistical Summary Document
Manuscript Title:	Associations between haemoglobin A1c and whole-body heat loss during exercise-heat stress in physically active men with type 2 diabetes
Authors:	Nathalie V. Kirby, Robert D. Meade, Martin P. Poirier, Ronald J. Sigal, Pierre Boulay, and Glen P. Kenny,
Animal model used, if applicable:	N/a
Underlying hypothesis:	We hypothesised that higher HbA1c (indicating poorer glycemic control) would be associated with impaired whole-body heat loss. We also postulated that, as a result of reduced heat dissipation, higher HbA1c would also be associated with greater core temperature and heart rate responses to exercise in the heat.
Definitions of ‘n’:	Total number of data points used for each statistical test. Statistical tests herein incorporated data from 26 participants across 3 exercise intensities. Three participants did not complete the third exercise intensity.
Statistical summary table:
Experimental question number	Finding/ conclusion	Experimental location/variable	Mean value	Standard Deviation	n	Exact P value	Figure/table in which data are presented	Units	Data comparisons	Statistical test	Any other experimental factors	Comments
Multiple tests of the same question are shown in different rows		e.g. cortex vs cerebellum or genotype	(or other summary statistic)	(SD)	(value)	If P is considered significant against a stated confidence limit, authors may indicate this in bold.The exact value must be stated unless P is less than 0.0001, in which case < is permitted.			e.g. WT vs KO		e.g. subjects’ age or sex	e.g. observation
1: Is HbA1c associated with whole-body heat loss?	HbA1c was not associated with whole-body heat loss	Whole-body heat loss	HbA1c slope (i.e., the magnitude by which a one percentage point increase in HbA1c increases the outcome variable at any given heat production): 2 W/m2	95%CI: -5, 8 W/m2	75	p=0.617	Fig 1	W/m2	n/a	Linear-mixed effects model	n/a
2: Is HbA1c associated with evaporative heat loss?	HbA1c was not associated with evaporative heat loss	Evaporative heat loss	HbA1c slope: -2 W/m2	95%CI: -12, 8 W/m2	75	p=0.693	Fig 1	W/m2	n/a	Linear-mixed effects model	n/a
3: Is HbA1c associated with dry heat loss?	HbA1c was not associated with dry heat loss	Dry heat loss	HbA1c slope: 1 W/m2	95%CI: -2, 4 W/m2	75	p=0.525	Fig 1	W/m2	n/a	Linear-mixed effects model	n/a
4: Is HbA1c associated with core temperature?	HbA1c was positively associated with core temperature	Core temperature	HbA1c slope: 0.2°C	95%CI: 0.0, 0.3 °C	75	p=0.014	Fig 1	°C	n/a	Linear-mixed effects model	n/a
5: Is HbA1c associated with change in core temperature?	HbA1c was not associated with change in core temperature	Change in core temperature	HbA1c slope: 0.0°C	95%CI: 0.0, 0.1 °C	75	p=0.347	Fig 1	°C	n/a	Linear-mixed effects model	n/a
6: Is HbA1c associated with heart rate?	HbA1c was positively associated with heart rate	Heart rate	HbA1c slope: 6 beats/min	95%CI: 0, 12 beats/min	67	p=0.049	Fig 1	beats/min	n/a	Linear-mixed effects model	n/a
7
8
9
10
11
12
13
14
15
16
17
18
19
20
