# Supplementary material for: Association between haemoglobin A1c and whole‐body heat loss during exercise‐heat stress in physically active men with type 2 diabetes
Source: Exp Physiol. 2023 Feb 1;108(3):338–43. doi: 10.1113/EP090915 (PMC10103889; doi:10.1113/EP090915)
Supplement: Supplementary file 2 — Raw data [file EPH-108-338-s001.xlsx]

## Sheet: ParticipantCharacteristics
ID	Age (years)	Height (m)	Body mass (kg)	Body surface area (m2)	BMI (kg.m2)	VO2peak (mL/kg/min)	Duration of T2D (years)	HbA1c (%)	Baseline body core temperature (°C)
T2X_D01	70	1.75	85.48	2.0119	27.9118	23.7	N/a	7.5	37.2595
T2X_D02	67	1.8	71.17	1.89959	21.966	35.9	10	6.9	37.2625
T2X_D03	60	1.68	75.3	1.85075	26.6794	34.3	5	7.1	36.8013
T2X_D04	50	1.77	97.25	2.14286	31.0415	26.5	7	5.7	37.5149
T2X_D05	62	1.7	78.64	1.90145	27.2111	31.9	7	7	36.8129
T2X_D06	56	1.72	107.15	2.18708	36.2189	26.7	14	8.5	37.024
T2X_D07	56	1.68	73.47	1.8315	26.031	47.6	5	6.3	37.1592
T2X_D08	59	1.71	92.04	2.04161	31.4764	25.26	5	5.5	36.566
T2X_D09	60	1.74	76.29	1.90901	25.1982	47.8	5	5.5	37.0421
T2X_D10	60	1.72	79.78	1.92941	26.9673	34.9	9	6.9	37.0444
T2X_D11	59	1.65	69.48	1.76533	25.5207	35.9	5	7.5	37.18
T2X_D12	63	1.84	90.87	2.14132	26.8401	33.4	14	5.1	37.1275
T2X_D13	61	1.76	89.18	2.05694	28.79	28.3	5	7.1	36.9167
T2X_D14	52	1.79	103.98	2.22271	32.4522	30	10	6.9	36.3635
T2X_D15	57	1.8	75.03	1.94271	23.1574	36.4	16	7.2	36.5542
T2X_D16	50	1.79	101.66	2.2015	31.7281	26.7165	26	9	37.35
T2X_D17	67	1.78	66.34	1.82881	20.938	29.1227	10	7.3	37.6384
T2X_D18	43	1.76	81.25	1.97712	26.23	33.9	5	7.9	37.342
T2X_D19	52	1.775	79.51	1.9711	25.2363	50.8	17	6.4	36.58
T2X_D20	68	1.68	71.82	1.8139	25.4464	30.4	5	9.1	37.334
T2X_D21	62	1.73	74.56	1.8826	24.9123	30.3	26	8.4	37.1643
T2X_D22	63	1.87	112.74	2.37454	32.24	26	11	6	36.4253
T2X_D23	56	1.84	114.37	2.36122	33.7813	21.5	11	8.5	37.324
T2X_D24	66	1.75	81.85	1.97513	26.7265	26.8	10	7.9	37.01
T2X_D25	73	1.71	82.74	1.95125	28.2959	19.7	10	5.3	37.23
T2X_D26	67	1.69	80.1	1.90819	28.0452	26.4	20	7.7	37.3959

## Sheet: ExperimentalTrial
	Metabolic heat production (W/m2)			Evaporative heat loss (W/m2)			Dry heat loss (W/m2)			Whole body heat loss (W/m2)			Core body temperature (°C)			Change in core body temperature (°C)			Heart rate (beats/min)
ID	Ex1 (150 W/m2)	Ex2 (200 W/m2)	Ex3 (250 W/m2)	Ex1 (150 W/m2)	Ex2 (200 W/m2)	Ex3 (250 W/m2)	Ex1 (150 W/m2)	Ex2 (200 W/m2)	Ex3 (250 W/m2)	Ex1 (150 W/m2)	Ex2 (200 W/m2)	Ex3 (250 W/m2)	Ex1 (150 W/m2)	Ex2 (200 W/m2)	Ex3 (250 W/m2)	Ex1 (150 W/m2)	Ex2 (200 W/m2)	Ex3 (250 W/m2)	Ex1 (150 W/m2)	Ex2 (200 W/m2)	Ex3 (250 W/m2)
T2X_D01	146	201	258	171.477	204.848	224.547	-60	-69	-76	111.344	135.829	148.492	37.7865	38.1526	38.628	0.564167	0.930267	1.40567	110.6	134	162.6
T2X_D02	154	199	264	167.83	208.774	251.856	-45	-50	-52	122.372	158.999	199.534	37.7762	38.1262	38.5792	0.54795	0.89795	1.35095	89.9167	107.15	131.983
T2X_D03	172	224	265	173.716	211.707	216.463	-45	-46	-42	128.865	165.877	174.868	37.9104	38.6398	39.0483	1.1451	1.8745	2.2831	121.6	142.4	159.8
T2X_D04	156	204	247	141.648	171.231	171.026	-48	-48	-46	93.2838	123.39	125.191	37.6228	38.1638	38.7655	0.117083	0.65805	1.2597
T2X_D05	165	207	248	193.65	191.11	208.396	-59	-63	-60	135.029	128.102	148.372	37.2114	37.7595	38.0936	0.39515	0.94325	1.2774	135.8	141	160.6
T2X_D06	141	178	227	160.728	212.749	245.496	-39	-37	-38	121.994	176.229	209.396	37.3968	37.6414	38.0645	0.356292	0.600857	1.02401	110.933	123.583	142.717
T2X_D07	163	227	281	185.16	240.26	270.591	-62	-71	-85	146.283	195.653	218.88	37.3967	37.6821	38.1932	0.21915	0.50455	1.01575	118.65	138.75	164.95
T2X_D08	150	196	251	151.08	179.087	202.022	-41	-37	-33	110.25	142.483	169.166	36.8222	37.2326	37.6574	0.2499	0.66035	1.0852	89.5	103.617	127.017
T2X_D09	156	198	255	159.201	199.071	221.798	-37	-35	-36	121.77	163.75	185.373	37.3466	37.7598	38.2725	0.29465	0.70775	1.2205	112.05	136.367	151.917
T2X_D10	151	189	254	200.282	229.036	251.956	-40	-47	-44	160.279	182.037	208.34	37.3625	37.6501	37.8569	0.30075	0.58835	0.7952	109.633	121.267	146.817
T2X_D11	169	227	292	128.462	172.626	184.099	-24	-16	-8	104.212	156.236	176.043	37.8693	38.4502	39.0459	0.676833	1.25775	1.8534	118.4	141.967	159.983
T2X_D12	143	189	238	191.885	224.926	261.61	-62	-59	-60	129.955	165.896	201.635	37.3263	37.6472	37.9649	0.1881	0.509	0.826625	80.4167	97.0333	117.317
T2X_D13	150	199	252	190.436	237.348	280.483	-49	-54	-57	140.945	183.184	223.585	37.1728	37.5077	37.8683	0.2541	0.58895	0.9496	95.6	109.9	126.467
T2X_D14	151	206	256	151.629	192.488	211.547	-40	-39	-41	111.931	153.56	170.421	36.9815	37.5123	37.9333	0.68125	1.2121	1.633	139.18	157.873	175.753
T2X_D15	159	208	257	209.951	247.738	262.514	-52	-57	-54	158.216	190.285	208.099	37.3238	37.645	38.0787	0.78805	1.10925	1.5429	82.282	99.6984	119.262
T2X_D16	171	197	249	164.526	206.205	234.019	-37	-31	-30	127.911	174.816	204.397	37.797	38.2272	38.6727	0.45075	0.8809	1.3265	137.961	155.259	174.62
T2X_D17	157	204	247	204.874	236.523	271.795	-56	-62	-65	148.448	174.237	207.263	37.7344	37.9278	38.1583	0.09765	0.29105	0.52155	116.079	139.177	150.508
T2X_D18	154	215	268	161.411	212.813	246.437	-49	-51	-54	112.307	161.521	192.809	37.276	37.772	38.364	-0.084	0.412	1.004	121.117	150.017	174.333
T2X_D19	151	198	243	204.101	242.294	289.527	-71	-82	-90	133.53	160.497	199.766	36.726	36.924	37.168	0.146	0.344	0.588
T2X_D20	124	175	239	157.154	193.81	232.629	-53	-43	-41	104.478	151.309	191.784	37.68	37.86	38.152	0.36	0.54	0.832	90.6	109	129.4
T2X_D21	137	178		155.403	201.328		-45	-40		109.965	161.536		38.1569	38.5106		0.996859	1.35064		93.9833	124.583
T2X_D22	145	202	248	169.262	262.496	304.401	-67	-89	-120	102.577	173.649	184.622	36.8727	37.1131	37.3183	0.4644	0.70485	0.91005	73.7667	94.1333	119.217
T2X_D23	123	182		143.717	161.351		-35	-33		108.913	127.968		37.66	38.17		0.36	0.87		119.417	151.183
T2X_D24	148	224		141.349	168.078		-38	-35		103.665	133.129		37.368	37.694		0.378	0.704		112.767	131.433
T2X_D25	149	233	253	161.07	190.671	221.61	-44	-42	-52	117.329	149.026	169.951	37.7333	38.5629	39.2958	0.4788	1.3084	2.04125	119.79	138.283
T2X_D26	151	203	245	173.007	190.375	219.88	-46	-42	-40	126.823	148.393	179.769	37.679	38.3291	38.9451	0.26795	0.9181	1.53415	102.747	131.11
